# Supplementary material for: Metabolic syndrome and Chronic Obstructive Pulmonary Disease (COPD): The interplay among smoking, insulin resistance and vitamin D
Source: PLoS One. 2017 Oct 24;12(10):e0186708. doi: 10.1371/journal.pone.0186708 (PMC5655494; doi:10.1371/journal.pone.0186708)
Supplement: S1 Dataset — (XLS) [file pone.0186708.s001.xls]

## Sheet: Data set
Number	Sex	Age	MetS	COPD	Newly diagnosed COPD	Newly diagnosed MetS	Current smokers	pack-years	BMI	WC	SBP	DBP	Vit D	Fasting glucose	Insulin	HbA1c	c-peptide	LDL-cholesterol	HDL -cholesterol	Triglycerides	RCP	FEV1	FVC	FEV1/FVC	Gold Stage 2017	CVR (%)	HOMA INDEX
1	M	58	Yes	Not		N	N	25	29.4	96.5	140	90	20	108	13.7	39	1.8	100	34	142	1.45	121.4	114.7	84.18		8.9	3.65333
2	F	59	Yes	Not		N	N	0	36.63	127	155	95	26	107	7.4	42	1.2	141	69	159	13.9	111.4	114	83.18		4.4	1.95506
3	M	69	Yes	Not		N	N	35	32.79	112	105	70	14	144	16.8	52	1.7	69	33	180	1.45	110.5	103.1	83.07		17.4	5.97333
4	M	56	Yes	Not		N	N	0	32	104	135	85	13	96	10.2	44	1.8	117	42	112	1.45	90.7	73.2	98.87		11.4	2.41778
5	M	53	Yes	Not		N	N	45	26.47	98	120	80		102	1.8	45	0.9	88	47	182	1.45	113.7	124.5	73.23		4.2	0.453333
6	M	47	Yes	Not		N	N	0	26.58	98	125	85	17	106	9.5	43	1.4	117	44	91	1.45					3.2	2.48642
7	M	54	Yes	Not		N	S	16.5	27.27	97	120	70	23	117	5.2	39	1.7	112	40	109	1.45	103	105.7	78.21		8.4	1.50222
8	F	68	Yes	Not		N	N	0	28.4	100	120	80	34	107	14.5	34	2.1	106	54	97	1.5	146	137	87.28			3.7
9	M	51	Yes	Not		N	N	52	27.64	94	135	90		116		47	1.3	56	41	69		111	120.3	75.16
10	F	69	Yes	Not		N	N	0	35.34	111	120	80		109		43	2.9	115	49	170	1	103.1	109.6	77.82		6.5
11	M	55	Yes	Not		N	S	40	30.96	104	125	90	12	88		39	4.7	19	26	240	1.45	91	94	99
12	F	42	Yes	Not		N	S	7.5	32.7	113	160	90	14	91	3.4	32	0.8	127	67	58	6.8	121.3	129.1	80.59		1.4	0.763951
13	M	62	Yes	Not		N	N	0	28.52	100	145	100	20	107	9.7	35	1.8	108	39	137	2.8	123	122	80.19		12.7	2.56272
14	F	60	Yes	Not		N	N	0	34.38	118	145	80	15	140	7.3	48	1.6	91	64	116	1.45	100	105.4	79.98		4.7	2.52346
15	M	57	Yes	Not		N	S	37.5	31.23	109	130	80		103	13.1	50	2.5	119	33	370	8.1	104.5	97.6	86.13		23.3	3.3316
16	F	59	Yes	Not		N	N	15	29.02	98	125	60	31	96	5.6	40	2	77	47	112	2.9	102	104	82.78		1.6	1.32741
17	M	53	Yes	Not		N	N	26.25	31.31	114	120	85	8	86	14	34	1.3	165	30	117	5.1	97	97	75.86		4.4	2.97284
18	F	51	Yes	Not		N	N	0	40.27	118	120	80	10	102	30.7	35	3.8	93	48	102	9.6	84	94	75.95		1.5	7.73185
19	M	60	Yes	Not		N	S	15	24.75	94	130	80		90		42	2.4	60	45	89	1.45	82.7	92.6	70.5
20	M	67	Yes	Not		N	N	150	33.79	116	135	80	17	108	38.2	39	4.8	86	42	287	0	77.5	85	71.35		14.6	10.1867
21	M	61	Yes	Not		N	N	0	28.55	102	130	80	29	99	18.7	40	2.3	101	41	118	5.8	94.4	95	78.6		9.2	4.57111
22	M	64	Yes	Not		N	N	0	26.01	97	155	85		96		36	2.2	82	54	99		101.4	97.7	81.76		12.5
23	F	60	Yes	Not		N	S	30	28.7	115	110	80	14	237		89	1.6	74	41	135	3.5	98	108.6	76.86		7.8
24	F	58	Yes	Not		N	N	0	24.91	89	125	85	18	125	9.1	43	2.58	115	45	131	1.5	122	109	78.74		1.7	2.80864
25	M		Yes	Not		N	N	5	38.06	132	120	80	27	193	16.1	61	3	59	46	89	3	117	103	86.18			7.67235
26	F	71	Yes	Not		N	N	0	29.69	109	130	85	3	94	8.5	39	2.4	113	59	114	1.45	99.2	109.7	98.8			1.97284
27	M	54	Yes	Not		N	S	60	42.43	142	115	75	11	98	28.7	43	4.9	101	22	119	18	91.5	86.8	84.62		8.5	6.94469
28	F	59	Yes	Not		N	N	0	30.6	104	135	85		99		36	1.5	86	44	130	0.85					4.3
29	F	45	Yes	Not		N	N	0	29.24	104.5	120	80	10	96	15.3	31	2.1	139	44	74	1.45	85.4	89.3	88.42		0.6	3.62667
30	M	55	Yes	Not		N	S	40		98	160	80	24	209	1.8	85	0.8	133	38	136	5.7	109.5	88.9	99.03		25.9	0.928889
31	M	78	Yes	Not		N	S	30	28.38	106	140	80	20	84	10.3	41	1.6	70	57	84	1.45	79	79	102			2.1363
32	M	69	Yes	Not		N	N	27	28.34	104	125	75		142		35		38	52	238	1.45	93.4	91.4	79.09		17.6
33	M	54	Yes	Not		N	N	75	31.17	106.5	110	80	15	87	11.4	38	1.8	77	50	86	1.45	131.3	126.7	84.52		3.4	2.44889
34	M	43	Yes	Not		N	S	37.5	29.36	114	120	85	10	208	13.8	78	2.1	128	27	218	1.45	108.1	112	78.09		5.1	7.08741
35	M	66	Yes	Not		N	N	60	44.98	140	130	80	5	293	11.8	95	2.7	62	62	76	1.45	88	91	91			8.53679
36	M	38	Yes	Not		N	N	0	30.25	106	115	80	10	94	12.5	39	1.9	188	39	144	1.45	71.3	75.2	78.93		1.5	2.90123
37	M	42	Yes	Not		N	S	3	28.09	96	120	80	30	82	9.4	36	1	178	35	95	1.45					3.2	1.90321
38	F	62	Yes	Not		N	S	4.5	27.89	89	130	80	21	103	14.3	41		138	53	150	2.5	110.4	119.4	77.97		5.3	3.63679
39	F	78	Yes	Not		N	N	0	24.06	101	130	70		92		52	0.9	119	57	115
40	M	71	Yes	Not		N	N	80	31.09	114	140	70	10	86	14.4	29	2.8	82	26	332	1.45	82.7	97.7	79.43			3.05778
41	M	60	Yes	Not		N	N	35	32.51	119	140	90	11	96	17.1	36	2.3	118	44	107	1.45	103.5	98.9	82.54		10.3	4.05333
42	F	41	Yes	Not		N	S	1	38.38	126	100	60	21	88	15	35	1.6	79	40	100	1.45	118.6	118.7	86.27		1.1	3.25926
43	M	67	Yes	Not		N	N	2.5	32.87	110	115	75	34	107	22.9	40	2.9	61	55	117	1.45	110.6	109.4	78.62		5.3	6.05012
44	M	62	Yes	Not		N	N	0	27.41	102	125	85	6	96	11.2	40	2	112	36	117	2.5	90.3	93.3	75.85		10.2	2.65481
45	M	57	Yes	Not		N	S	9	32.19	110	150	85	21	102	5.7	42	1.3	110	52	82	3.2	95.5	100.5	74.91		13.3	1.43556
46	M	47	Yes	Not		N	N	0	30.78	106	135	85	18	92	11.6	43	2.6	107	35	334	46	123	114	84.35		4.1	2.63506
47	M	77	Yes	Yes	N	S	N	30	26.4	97	130	80	40	84	2.9		0.8	45	41	74	60	70.5	89.6	52.29	A		0.601481
48	M	66	Yes	Yes	N	S	N	20	27	98			25	91	4.8	38	1.8	166	37	154		59.7	97.3	48.52	B		1.07852
49	M	71	Yes	Yes	N	S	N	10	21	88	130	85	11	82		43		131	52	224	0	82	120	50.13	A
50	M	78	Yes	Yes	N	S	N	60	28.7	98	125	75	13	117			6.2	64	30	187	1.45	38	61.1	46.64	D
51	M	70	Yes	Yes	N	N	N	100	23.5	102	130	80	6	186		51	0.7	58	62	75	1.45	38.3	64.7	45.73	A
52	M	74	Yes	Yes	N	N	N	8	25.3	110			24	98	8.2	38	2.1	126	33	101	0	67.8	117.3	43.83	A		1.9842
53	F	73	Yes	Yes	N	N	N	0	34.6	96	135	80	11	123	33.1	43	4.1	71	61	143	1.45	92.3	115.7	64.88	A		10.0526
54	M	60	Yes	Yes	N	S	N	40	26.8	95	130	70	17	96	8.1		1.5	130	40	116	1.45	82.9	102.8	63.98	B	10.1	1.92
55	M	79	Yes	Yes	N	S	N	125	31.3	108	130	85	8	122	24.6		4.2	58	37	125	4.7	43.6	52.1	62.5	A		7.41037
56	M	72	Yes	Yes	N	S	N	52.5	28.5	95	125	85	18	117	5		1.8	91	44	165	7.1	71.2	76	65.4	A		1.44444
57	M	76	Yes	Yes	N	N	N	50	31.6	117			5	119	15	48	2.7			111	5.5	56.8	67.5	62.08	C		4.40741
58	M	77	Yes	Yes	N	S	N	30	26	85	130	85	16	145	12.1		1.7	51	75	70	1.45	32.9	61.2	31.94	D		4.3321
59	M	76	Yes	Yes	N	S	N	0	25.1	94	130	80	21	100	8.4		1.7	95	52	88	1.45	86.3	104	62.58	A		2.07407
60	F	78	Yes	Yes	N	S	S	2.5	26.7	96	130	75	4	87	11.9		3.1	172	59	102	5.2	45	70.3	51.13	B		2.5563
61	M	61	Yes	Yes	S	N	S	60	30.69	114	140	90	17	90		39	5.7	60	31	142		72.7	82.8	69.71	A
62	M	65	Yes	Yes	N	S	S		36	130			12	91		52		161	39	116	4.4	60	68	59.62	B
63	F	40	Yes	Yes	N	S	S	40	39.5	107	135	95	12	83	19.8		2.4	149	30	185	14.2	83.3	117.4	59.3	B	2.6	4.05778
64	M	68	Yes	Yes	N	N	N	52.5	28.8	95	135	80	26	107	5	39	1.8	68	34	139	1.45	91.5	119	57.7	A	21.8	1.32099
65	M	76	Yes	Yes	S	N	S	60	27.83	111	120	70	10	87	23.4	84	2.7	59	59	66	1.45	94.5	105.8	67.46	A		5.02667
66	M	70	Yes	Yes	N	S	N	150	37.8	102	130	90	22	110	12.4		2.4	76	55	145	1.45	93.4	107.9	66.69	A		3.3679
67	M	45	Yes	Yes	N	N	S	45	39.9	130			11	105	26.3	42	3.5	112	46	129	0	68.7	82.3	68.49	A		6.81852
68	M	56	Yes	Yes	N	S	N	60	30.5	118			28	98	31.7	38	4.4	132	36	307	0	82.5	94.5	70.43	B		7.67062
69	M	70	Yes	Yes	N	S	N	50	31.9	118			19	98	10.7	40	2.3	88	41	110	0	57.2	64.9	67.9	A		2.58914
70	M	67	Yes	Yes	N	S	S	20	24.8	102			22	111	12.5	43	2.2	36	58	150	0	74.4	91.4	63.19	B		3.42593
71	M	56	Yes	Yes	N	S	N	90	29.4	103	140	80	6	218	14.3	97	3	133	30	318	1.45	36.2	52.1	53	B	14.8	7.69728
72	M	70	Yes	Yes	N	N	S	30	27.76	105	120	75	19	118	20.7	38	4.5	50	35	137	1.45	81.7	93.7	66.85	A		6.03111
73	M	54	Yes	Yes	N	S	N	30	32.8	120			16	110	5.3	33	7.3	83	25	328	0	71.7	84.5	67.93	B		1.43951
74	F	66	Yes	Yes	N	S	N	60	32	95			28	97	29.9	46	4.4	115	42	143	4.7	21.9	50.8	33.71	B		7.16123
75	M	67	Yes	Yes	N	S	N	80	29.4				10	100	14.1	39	2.8	139	38	225	9.9	48.4	68.2	55.12	A		3.48148
76	M	56	Yes	Yes	S	N	S	40	27.46	95	150	90		141		56	1.3	83	38	110		95	136.7	55.33	A	18.5
77	F	59	Yes	Yes	N	S	S	15	36.4	110	125	75	15	100	25.2		3.3	85	57	85	1.45	65.4	91.4	60.57	A	5.5	6.22222
78	M	53	Yes	Yes	N	S	S	90	29.4	99	120	75	13	146				55	37	96	7.4	73.4	82.7	69.43	A
79	M	75	Yes	Yes	N	S	S	62.5	21.1				9	135	0.7	76	0.4	85	63	80	8.4	90.6	112.7	60.72	A		0.233333
80	M	71	Yes	Yes	N	N	N	67.5		110	140	90	14	109	13.6	49	3.2	91	43	122		59.1	96.5	46.97	A		3.66025
81	M	78	Yes	Yes	N	N	N	43.75	30	113			24	127	11	55	2.9	45	46	75	0	88	98	91	A		3.44938
82	M	54	Yes	Yes	S	N	S	40	36.11	132	130	90	10	92	39.9	42	5.7	70	26	228	4.5	53	101	41.22			8.8
83	M	62	Yes	Yes	N	N	N	0	27.1	93	120	80	37	99	10.9	36	1.5	89	46	93	1.45	97	116.7	65.35		7.7	2.66444
84	M	64	Yes	Yes	N	S	N	0	24.1	100			0	176	5.8	37	0.9	85	30	147	10.6	45	65.8	53.96	A		2.52049
85	M	73	Yes	Yes	N	N	S	20	33.7	108	135	85	18	113	5.4		1.5	103	50	106	1.45	73.1	114	49.5	D		1.50667
86	M	70	Yes	Yes	N	S	S	75	33.4	126	130	85	11	93	16	35	3.8	84	39	189	1.45	89.3	96.8	68.6	A		3.67407
87	M	81	Yes	Yes	N	S	N	0	24	96			12	107	10.1	41	2.7	45	76	63	0	73.4	88.3	61.17	A		2.6684
88	F	64	Yes	Yes	S	N	N	1	31.2	102	135	85	22	88	10.3	43	1.9	120	66	127	5.3	94	121	64.36	A		2.2
89	M	65	Yes	Yes	N	N	S	20	33.5	135			0	54	39.9	43	6.4	114	41	210	7.5	52.5	61.5	66.38	D		5.32
90	M	70	Yes	Yes	N	S	N	20	33.8	105			36	92	15.2	37	3.1	90	41	97	0	60	68.2	67.93	B		3.45284
91	F	66	Yes	Yes	N	N	S	25	22	79	127	83	28	84	3.9		1.5	141	39	220	1.45	75.4	109.7	52.12	D	20.3	0.808889
92	M	70	Yes	Yes	N	S	N	0	33.8	101	130	80	13	107	13.2	43	2.5	121	36	182	1.45	71.8	88.3	62.57	A		3.48741
93	M	59	Yes	Yes	S	N	N	50	31.37	97	115	80	14	102	9	36	1.5	156	76	62	3.3	101.2	115.9	69.68	A	5.9	2.26667
94	M	79	Yes	Yes	N	S	N	0	34.6	85			16	97	8.9	48	4.8	49	42	73	4.1	63.8	69.6	68.25	B		2.1316
95	M	56	Yes	Yes	N	S	S	60	36.3	130	135	85	11	83	5.7		1.8	110	30	210	1.45	90.2	108.9	66.45	D	13.8	1.16815
96	M	72	Yes	Yes	N	N	S	60	47	130	140	85	6		9.4		3.7				104	25	49	39	D
97	M	71	Yes	Yes	N	S	S	40	31.8	125	135	80	6	96	16.6	45	4.1	75	38	124	8	46.6	56.6	63	D		3.93481
98	M	70	Yes	Yes	N	S	N	100	40.6	100	125	80	10	83	25.1		4.3	65	44	102	17	37.3	53.2	53.74	C		5.14395
99	M	74	Yes	Yes	N	N	S	30	33	98	130	80	8	109				79	64	123	1.45	85	92.5	69.7	A
100	M	64	Yes	Yes	N	S	S	40	43.1	105	135	85	6	132	22.2		3.7	103	43	41	54.3	62.1	93.4	51.67	D	17.7	7.23556
101	M	67	Yes	Yes	S	N	N	100	30.48	112	145	80	10	130	13.9	40	2	67	62	127	3.5	68.5	89	60.07	A	18.8	4.46173
102	F	74	Yes	Yes	S	N	N	0	29.69	112	180	85	28	176	10.1	52	1.9	75	81	69	1.45	58.5	74.4	64.9			4.38914
103	M	64	Yes	Yes	N	N	N	15	33.57	120	130	70	30	128	25.4	51	1.5	64	43	60	1.45	91.5	105.2	67.97	A		8.02765
104	M	79	Yes	Yes	N	S	N	20	30.8	94	120	80	14	102	5.6		2.1	134	40	191	13.9	90.2	100.2	67.31	A		1.41037
105	M	65	Yes	Yes	N	N	N	60	25.1	85			15	216	7.3	81	1.7	65	42	96	0	75.9	94.7	62.38	B		3.89333
106	F	61	Yes	Yes	N	S	N	0	29.3	87	115	70	30	110	15.1		2	85	46	103	1.45	68.4	77.4	69.9	A	3	4.10123
107	M	71	Not	Yes	N		N	0	26.8	97	125	75	35	82	9.9		1.4	96	55	79	1.45	41.8	76.4	36.14	D		2.00444
108	M	64	Not	Yes	N		S	7.5	31.1	101			16	98	11.5		2.4	129	43	142	0	79.1	93.4	66.47	A		2.78272
109	M	68	Not	Yes	N		N	40	25.7	104	125	70		91	4.6		1.1	91	60	61	29.8	21.8	37.3	45.32	B	11.1	1.03358
110	F	45	Not	Yes	N		S	10	23.4	75	125	80	26	75	8.9	29	1.4	87	68	95	1.45	72.4	85.5	69.9	B	0.9	1.64815
111	M	73	Not	Yes	N		N	60	27.9	80	125	85	8	90	12.6		2.3	99	42	167	1.45	100	139.6	53.3	D		2.8
112	M	63	Not	Yes	N		N	60	26.6	105	125	75	12	77	5.3	35	1.2	62	52	63	1.45	73.8	107.6	54.31	A		1.00765
113	M	82	Not	Yes	N		S	60	24	85			14	94	7.3	39	2.1	93	40	77	0	54	77	49.26	A		1.69432
114	F	79	Not	Yes	N		N	0	21.6	80	130	95	7	85	3.9		1.9	84	74	78	1.45						0.818519
115	M	69	Not	Yes	N		N	45	25.4	89	130	85	15	83	7.4	34	1.4	62	54	85	1.45	43	80.7	40.97	A	11.6	1.51654
116	M	76	Not	Yes	N		N	50	24.7	82	125	85	9	90	5.1		1.9	108	65	97	1.45	34.8	55.1	47.75	C		1.13333
117	M	50	Not	Yes	N		S	22.5	28.5	81	120	80	12	95	15.4	39	1.9	117	43	125	1.45	81	92.1	62	A	4	3.61235
118	M	74	Not	Yes	N		N	60	25.3	100	110	60	27	107	6	43	3	117	68	93	36.6	69	90	57.6	A		1.58519
119	M	65	Not	Yes	N		N	30	22.4	88	135	70	24	105	9.5	41	2.3	89	86	89	0	25.2	44.5	44.46	B	8.7	2.46296
120	F	60	Not	Yes	N		S	20	24.98	81	130	80	23	85	3.6		0.8	200	56	92	11.5	54.8	81.6	56.8	B	9.1	0.755556
121	M	77	Not	Yes	N		N	20	23.5	85	120	75	19	88	2.9	41	1.4	63	45	114	0	35.8	70.4	38.16	B		0.630123
122	M	81	Not	Yes	N		N	40	27	95	135	75	12	87	6	32	3.1	89	46	62	1.45	36	58.6	45.52	D		1.28889
123	M	62	Not	Yes	N		N	30	21.8	97	130	85	13	92		32		155	47	89	1.45	48.6	94.5	40.76	B	12.5
124	M	68	Not	Yes	N		S	60	28.3	81	140	85	9	92			4.3	143	41	230	1.45	108.8	125.5	64.47	B	36.7
125	M	68	Not	Yes	N		N	75	26.5	108	115	65		86	11.9		2.7	75	46	130	3.4	73.4	87.1	65.53	D	6.7	2.52691
126	M	56	Not	Yes	S		N	50	28.44	104	115	70	21	107	9.5	42	1.4	108	57	54	1.45	93.5	108.1	69.27	A	2.8	2.50988
127	M	66	Not	Yes	N		S	60	25.7	88	130	70	11	79	5		1.8	123	64	57	1.45	69.9	118.8	46.13	B	12.1	0.975309
128	M	75	Not	Yes	N		N	120	28.3	109	120	80	14	80	12	43	2.7	94	63	119	4.9	29.9	60.2	37.62	C		2.37037
129	F	75	Not	Yes	N		N	0	25.2	95	100	60	21	75		38	1.2	130	70	199	4.4	81.8	102.4	65.46	A
130	M	68	Not	Yes	N		N	40	36.4	86	135	80	24	99	18.1		3.7	121	53	63	1.45	69.3	104.1	46.8	A	11.9	4.42444
131	M	80	Not	Yes	N		N	67.5	23.8	80	120	70	12	81	4.4	41	3.5	80	108	129	1.45	36.5	54	50.29	D		0.88
132	M	65	Not	Yes	N		N	30	29.7				30	98	22.4	43	3.3	117	34	139	3.2	80.4	96.1	65.67	C		5.42025
133	M	83	Not	Yes	N		N	20	23.7	94	110	75	31	84	5.5	38	1.7	87	44	93	10.5	86.4	100.2	62.99	A		1.14074
134	M	58	Not	Yes	N		S	20	16	68	100	50	14	100	1.6	38	0.8	105	61	79	0	31	61		B	4.4	0.395062
135	F	61	Not	Yes	N		S	10	18.3	82	125	75	27	94	9.5	41	2	140	64	86	1.45	49.5	93	45.25	D	3.9	2.20494
